# Supplementary material for: Biocompatibility Study of a New Dental Cement Based on Hydroxyapatite and Calcium Silicates: Focus on Liver, Kidney, and Spleen Tissue Effects
Source: Int J Mol Sci. 2021 May 22;22(11):5468. doi: 10.3390/ijms22115468 (PMC8196841; doi:10.3390/ijms22115468)
Supplement: Supplementary file 1 [file ijms-22-05468-s001.zip]

Archive with 1 entries (1 files):
- ijms-1196517-supplementary.pdf
